# Supplementary material for: A systematic variant annotation approach for ranking genes associated with autism spectrum disorders
Source: Mol Autism. 2016 Oct 21;7:44. doi: 10.1186/s13229-016-0103-y (PMC5075177; doi:10.1186/s13229-016-0103-y)
Supplement: Additional file 4: Table S4. — Scores of ASD candidate genes using the scoring algorithm. Total gene scores were determined from the total score of all rare variants (RVS) and the total score of all common variants (CVS) for a given candidate gene. The coding sequence length of a candidate gene, the number of publications from which rare and common variants were extracted (Pub_Rare and Pub_Common, respectively), and the number of scored rare and common variants (Var_Rare and Var_Comm, respectively) are included for each gene. (XLSX 33 kb) [file 13229_2016_103_MOESM4_ESM.xlsx]

## Sheet: Sheet1
Gene	Coding sequence Length (kb)	Pub_Rare	Var_Rare	RVS	Pub_Comm	Var_Comm	CVS	Total score
ABAT	1.548	0	0	0	1	2	2	2
ABCA7	6.441	1	10	12	0	0	0	12
ACY1	1.227	1	1	6	0	0	0	6
ADA	1.092	0	0	0	2	3	22.5	22.5
ADAMTS18	3.666	1	1	14	0	0	0	14
ADCY5	3.786	2	3	12	0	0	0	12
ADNP	3.309	5	18	212	0	0	0	212
ADORA2A	1.239	0	0	0	1	2	2	2
ADORA3	1.044	1	6	34	0	0	0	34
ADRB2	1.242	0	0	0	2	4	30	30
AFF2	3.936	6	22	47	1	1	0	47
AFF4	3.492	2	2	4	0	0	0	4
AGAP1	3.21	2	7	3	0	0	0	3
AGBL4	1.512	1	13	13	0	0	0	13
AGMO	1.338	1	1	1	0	0	0	1
AGTR2	1.092	1	1	2	0	0	0	2
ALDH1A3	1.539	2	2	22	0	0	0	22
AMPD1	2.343	2	5	18.5	1	2	6	24.5
AMT	1.212	1	2	19	0	0	0	19
ANK2	11.874	5	53	106	0	0	0	106
ANK3	13.134	2	4	8	0	0	0	8
ANKRD11	7.992	3	8	70	0	0	0	70
ANXA1	1.041	1	11	39	0	0	0	39
AP1S2	0.483	1	1	4	0	0	0	4
APBA2	2.25	1	9	9	0	0	0	9
APC	8.532	0	0	0	1	1	1	1
APH1A	0.798	2	2	6.5	0	0	0	6.5
AR	2.763	0	0	0	1	3	2	2
ARHGAP15	1.428	1	1	1	0	0	0	1
ARID1B	6.75	4	17	78	0	0	0	78
ARNT2	2.154	2	2	1	1	2	2	3
ASH1L	8.91	3	22	47	0	0	0	47
ASMT	1.122	2	14	29	2	3	3	32
ASTN2	4.02	1	11	21	0	0	0	21
ASXL3	6.747	2	17	47	0	0	0	47
ATP10A	4.5	0	0	0	1	5	5	5
ATP2B2	3.732	0	0	0	3	5	5	5
ATRX	7.479	3	3	3	0	0	0	3
AUTS2	3.78	7	16	38	0	0	0	38
AVPR1A	1.257	1	10	0	5	10	18	18
BAIAP2	1.662	0	0	0	1	1	1	1
BCKDK	1.239	1	3	45	0	0	0	45
BCL11A	2.508	2	6	22	0	0	0	22
BIN1	1.782	0	0	0	1	2	6	6
BRCA2	10.257	1	2	2	0	0	0	2
BZRAP1	5.574	1	7	14	0	0	0	14
C4B	5.235	0	0	0	1	1	5	5
CA6	0.942	1	4	8	0	0	0	8
CACNA1D	6.546	3	27	36	0	0	0	36
CACNA1G	7.134	1	1	4	2	7	9	13
CACNA1H	7.062	1	4	12	0	0	0	12
CACNA1I	6.672	0	0	0	1	1	3	3
CACNA2D3	3.276	2	8	24	0	0	0	24
CACNB2	1.983	1	3	15	0	0	0	15
CADM1	1.416	1	2	8	0	0	0	8
CADPS2	3.906	3	18	13	0	0	0	13
CAMK4	1.422	0	0	0	1	1	5	5
CAPRIN1	2.13	1	1	9	0	0	0	9
CASC4	1.311	1	1	6	0	0	0	6
CC2D1A	2.856	1	3	36	0	0	0	36
CCDC64	1.722	0	0	0	1	2	10.5	10.5
CD38	0.903	0	0	0	2	10	51	51
CD99L2	0.819	0	0	0	1	2	4	4
CDC42BPB	5.136	2	15	26	0	0	0	26
CDH10	2.367	0	0	0	2	13	62	62
CDH11	2.391	1	3	10	1	1	1	11
CDH22	2.487	0	0	0	1	2	10.5	10.5
CDH9	2.37	1	1	3	2	13	62	65
CDKN1B	0.618	1	1	6	0	0	0	6
CELF6	1.446	1	1	4	1	1	1	5
CEP290	7.446	1	2	6	0	0	0	6
CEP41	1.122	1	3	7	0	0	0	7
CHD2	5.487	5	7	63	0	0	0	63
CHD8	7.746	6	33	262	0	0	0	262
CHST5	1.236	1	1	1	0	0	0	1
CIB2	0.564	1	3	7	0	0	0	7
CLTCL1	4.923	1	15	31	0	0	0	31
CNR1	1.419	1	7	7	0	0	0	7
CNTN3	3.087	2	2	0	0	0	0	0
CNTN4	3.081	3	7	6	1	2	0	6
CNTN5	3.303	2	2	8	1	5	0	8
CNTN6	3.087	0	0	0	1	4	0	0
CNTNAP2	3.996	5	18	34	8	21	25	59
CNTNAP3	3.867	1	1	0	0	0	0	0
CNTNAP4	3.936	1	2	4	0	0	0	4
CNTNAP5	3.921	2	5	14	1	1	0	14
CREBBP	7.329	1	1	0	1	5	5	5
CSMD1	10.698	3	4	14	0	0	0	14
CTCF	2.184	1	1	4.5	0	0	0	4.5
CTNNA3	2.688	2	10	31	2	2	4	35
CTNNB1	2.346	2	2	14	0	0	0	14
CTTNBP2	4.992	3	25	40	0	0	0	40
CUL3	2.307	3	8	30	0	0	0	30
CXCR3	1.248	2	2	3	0	0	0	3
CYFIP1	3.762	1	1	6	1	1	5	11
CYP11B1	1.725	0	0	0	1	2	2	2
DAPP1	0.843	1	2	4	0	0	0	4
DCTN5	0.549	1	1	1	0	0	0	1
DCX	1.326	1	1	1	0	0	0	1
DDC	1.443	0	0	0	1	1	1	1
DDX53	1.896	1	5	17	0	0	0	17
DEAF1	1.698	3	5	58	0	0	0	58
DEPDC5	4.812	1	1	5	0	0	0	5
DIAPH3	3.582	1	1	3	0	0	0	3
DIP2A	4.716	1	2	12	0	0	0	12
DISC1	2.565	3	4	9	2	6	6	15
DLGAP2	2.936	2	8	27	1	2	2	29
DLX1	0.768	0	0	0	1	4	4	4
DLX2	0.987	0	0	0	1	2	2	2
DLX6	0.882	1	1	4	0	0	0	4
DNER	2.214	0	0	0	1	1	3	3
DOCK10	6.561	1	1	4	0	0	0	4
DOCK4	5.999	1	1	6	2	3	4	10
DOLK	1.617	1	1	8	0	0	0	8
DPYD	3.078	1	5	2	0	0	0	2
DRD1	1.341	0	0	0	1	2	2	2
DRD2	1.338	0	0	0	1	1	2	2
DRD3	1.203	0	0	0	1	1	1	1
DSCAM	6.039	2	4	36	0	0	0	36
DST	22.386	1	2	8	0	0	0	8
DYRK1A	2.292	5	8	77	0	0	0	77
EFR3A	2.466	3	18	67	0	0	0	67
EHMT1	3.897	3	5	12	0	0	0	12
EIF4E	0.747	2	2	5	1	3	3	8
EML1	2.505	1	1	3	0	0	0	3
EN2	1.002	0	0	0	5	8	47.5	47.5
EP300	7.245	1	1	0	0	0	0	0
EP400	9.372	3	44	54.5	0	0	0	54.5
EPHB2	3.168	2	2	10	0	0	0	10
EPHB6	3.069	1	1	0	0	0	0	0
ERG	1.461	0	0	0	1	1	3	3
ESR1	1.788	0	0	0	1	2	2	2
ESR2	1.593	0	0	0	1	2	2	2
ESRRB	1.527	0	0	0	1	2	10.5	10.5
ETFB	1.041	2	9	23	0	0	0	23
EXT1	2.241	1	2	4	0	0	0	4
F13A1	2.199	1	1	3	0	0	0	3
FABP5	0.408	1	3	0	0	0	0	0
FABP7	0.501	2	5	0	0	0	0	0
FAM135B	4.221	0	0	0	1	2	6	6
FAN1	3.054	1	3	10	0	0	0	10
FAT1	13.773	2	5	11	0	0	0	11
FBXO33	1.668	0	0	0	1	2	10.5	10.5
FBXO40	2.13	2	2	3	1	1	0	3
FER	2.469	0	0	0	1	2	6	6
FEZF2	1.38	1	1	5	1	2	10.5	15.5
FGA	2.601	0	0	0	1	2	2	2
FOXP1	2.082	3	4	7.5	0	0	0	7.5
FOXP2	2.223	6	28	16	2	2	2	18
FRK	1.518	1	1	3	1	2	10.5	13.5
FRMPD4	3.969	1	1	0	0	0	0	0
GABRA3	1.479	1	1	2	0	0	0	2
GABRA4	1.665	1	1	6	2	7	8	14
GABRB1	1.425	0	0	0	1	3	3	3
GABRB3	1.59	4	22	72.5	6	13	13	85.5
GABRQ	1.899	1	1	4	0	0	0	4
GALNT13	1.686	1	4	8	0	0	0	8
GALNT14	1.674	0	0	0	1	1	3	3
GAS2	0.942	0	0	0	1	2	2	2
GIGYF1	3.108	1	2	12	0	0	0	12
GLO1	0.555	1	1	4	3	4	23.5	27.5
GLRA2	1.359	3	3	5	0	0	0	5
GNA14	1.068	1	1	3	0	0	0	3
GNAS	3.114	2	2	4	1	6	0	4
GNB1L	0.984	1	4	5	0	0	0	5
GPD2	2.184	2	2	12	0	0	0	12
GPHN	2.349	1	3	8	0	0	0	8
GPR139	1.062	2	2	5	0	0	0	5
GPR37	1.842	1	5	10	1	4	0	10
GPX1	0.612	0	0	0	1	1	1	1
GRID1	3.03	0	0	0	1	1	1	1
GRID2	3.024	1	2	6	0	0	0	6
GRIK2	2.727	0	0	0	4	9	7	7
GRIN2A	4.395	0	0	0	1	3	9	9
GRIN2B	4.455	6	13	72	1	1	0	72
GRIP1	3.387	2	9	27	1	1	1	28
GRM1	3.585	0	0	0	1	1	2	2
GRM5	3.639	2	13	33	0	0	0	33
GRM8	2.727	0	0	0	1	3	2	2
GRPR	1.155	1	1	2	0	0	0	2
GSN	2.349	1	1	1	0	0	0	1
GSTM1	0.714	0	0	0	1	1	5	5
GTF2I	2.997	0	0	0	1	2	2	2
GUCY1A2	2.292	0	0	0	1	1	3	3
HDAC6	3.648	1	1	2	0	0	0	2
HERC2	14.505	1	1	12	0	0	0	12
HLA-A	1.116	0	0	0	2	3	3	3
HLA-DRB1	0.801	0	0	0	2	3	3	3
HMGN1	0.351	0	0	0	1	11	11	11
HNRNPH2	1.35	1	1	0	0	0	0	0
HOMER1	1.065	1	7	29	0	0	0	29
HRAS	0.57	1	2	5	3	4	5	10
HS3ST5	1.041	0	0	0	1	2	10.5	10.5
HSD11B1	0.879	0	0	0	1	1	0	0
HTR1B	1.173	0	0	0	1	1	5	5
HTR2A	1.416	0	0	0	3	8	15	15
HTR3A	1.551	0	0	0	1	1	1	1
HTR3C	1.344	0	0	0	1	3	3	3
HTR7	1.44	1	1	3	0	0	0	3
HUWE1	13.125	1	1	4	0	0	0	4
ICA1	1.539	1	1	4	0	0	0	4
IL1R2	1.197	2	2	5	0	0	0	5
IL1RAPL1	2.091	3	5	20	0	0	0	20
IL1RAPL2	2.061	0	0	0	1	3	3	3
IMMP2L	0.528	1	1	2	1	6	6	8
INADL	5.406	1	1	4	0	0	0	4
INPP1	1.2	0	0	0	1	2	2	2
ITGA4	3.117	0	0	0	3	8	12	12
ITGB3	2.367	1	1	4	4	4	4	8
JARID2	3.741	1	1	3	2	2	2	5
JMJD1C	7.623	2	2	3	0	0	0	3
KANK1	4.059	1	1	6	0	0	0	6
KATNAL2	1.617	3	13	39	0	0	0	39
KCND2	1.893	1	1	10.5	1	2	12	22.5
KCNJ2	1.284	1	1	8	0	0	0	8
KCNMA1	3.867	2	4	4	0	0	0	4
KCNQ2	2.643	2	2	15.5	0	0	0	15.5
KCNQ3	2.619	2	4	18	1	1	1	19
KDM5B	4.743	2	23	52	0	0	0	52
KDM5C	4.683	2	2	7	0	0	0	7
KDM6B	5.049	3	22	39	0	0	0	39
KIAA1586	2.364	2	13	21	0	0	0	21
KIF5C	2.874	1	1	2	0	0	0	2
KLC2	1.869	1	1	2	0	0	0	2
KMT2C	14.736	2	28	45	0	0	0	45
KMT2E	5.577	2	2	22	0	0	0	22
LAMA1	9.228	0	0	0	1	1	3	3
LAMB1	5.433	0	0	0	1	1	1	1
LAMC3	4.728	2	6	16	0	0	0	16
LIN7B	0.624	1	1	6	0	0	0	6
LMX1B	1.221	0	0	0	1	2	2	2
LRFN5	2.16	1	1	3	1	2	10.5	13.5
LRP2	13.968	2	13	33	1	16	10	43
LRRC1	1.575	0	0	0	1	3	13.5	13.5
LZTS2	2.01	0	0	0	1	2	10.5	10.5
MACROD2	1.278	0	0	0	3	5	33	33
MAGEL2	3.75	1	4	38	0	0	0	38
MAOA	1.584	1	1	7	4	4	27.5	34.5
MAPK3	1.14	1	2	6	0	0	0	6
MARK1	2.391	0	0	0	1	10	24	24
MBD1	1.968	2	8	2	1	4	0	2
MBD3	0.876	1	14	5	1	5	0	5
MBD4	1.743	1	2	4	1	8	0	4
MBD5	5.184	5	13	48	1	1	2	50
MBD6	3.012	1	11	28	0	0	0	28
MCPH1	2.508	1	1	1	0	0	0	1
MDGA2	2.871	1	11	22	0	0	0	22
MED12	6.534	2	3	3	0	0	0	3
MED13L	6.633	2	2	18	0	0	0	18
MEF2C	1.452	3	3	6	0	0	0	6
MET	4.227	0	0	0	7	8	85	85
MIB1	3.021	2	18	31	0	0	0	31
MKL2	3.3	1	1	1	1	1	1	2
MSNP1AS	0	0	0	0	2	3	66	66
MTF1	2.262	1	1	9	1	1	1	10
MTHFR	2.094	0	0	0	5	7	44.75	44.75
MYO16	5.643	0	0	0	1	11	46.5	46.5
MYO1A	3.132	2	2	4	0	0	0	4
MYO9B	6.474	2	26	36.5	0	0	0	36.5
MYT1L	3.561	2	10	24	0	0	0	24
NAA15	2.601	1	6	11.5	0	0	0	11.5
NCKAP1	3.405	3	4	21	0	0	0	21
NCKAP5L	4.005	1	6	6	0	0	0	6
NDNL2	0.915	1	1	0	0	0	0	0
NDUFA5	0.351	0	0	0	1	2	2	2
NEFL	1.632	0	0	0	1	1	1	1
NELL1	2.517	0	0	0	1	2	6	6
NFIA	1.665	1	1	9	0	0	0	9
NIPA1	0.99	1	2	0	0	0	0	0
NLGN1	2.472	1	1	5	1	1	1	6
NLGN3	2.547	9	20	29	1	5	5	34
NLGN4X	2.454	8	17	37.5	4	11	3.5	41
NOS1AP	1.521	1	2	6	0	0	0	6
NOS2A	4.203	0	0	0	1	4	8	8
NPAS2	2.475	0	0	0	1	2	2	2
NR3C2	2.967	2	7	21	0	0	0	21
NRCAM	3.915	1	1	3	1	7	7	10
NRP2	2.796	0	0	0	1	2	2	2
NRXN1	4.644	16	68	131	2	3	1	132
NRXN2	5.139	2	7	21	0	0	0	21
NRXN3	4.179	1	8	11	0	0	0	11
NTNG1	1.62	1	2	10	0	0	0	10
NTRK1	2.391	0	0	0	1	2	2	2
NTRK3	2.52	0	0	0	1	2	2	2
ODF3L2	0.87	1	11	22	0	0	0	22
OPHN1	2.409	1	1	0	0	0	0	0
OR1C1	0.945	1	4	8	0	0	0	8
OTX1	1.065	0	0	0	1	4	15	15
OXTR	1.17	0	0	0	11	28	43.25	43.25
PAH	1.359	1	2	18	0	0	0	18
PARD3B	3.618	0	0	0	1	1	7	7
PARK2	1.398	1	24	37	1	1	1	38
PAX5	1.176	2	3	19	0	0	0	19
PCDH15	5.895	0	0	0	1	1	3	3
PCDHA1	2.853	1	1	4	1	5	5	9
PCDHA10	2.847	1	1	4	1	5	5	9
PCDHA11	2.85	1	1	4	1	5	5	9
PCDHA12	2.826	1	1	4	1	5	5	9
PCDHA13	2.853	1	1	9	1	4	4	13
PCDHA2	2.847	1	1	4	1	5	5	9
PCDHA3	2.853	1	1	4	1	5	5	9
PCDHA4	2.844	1	1	4	1	5	5	9
PCDHA5	2.811	1	1	4	1	5	5	9
PCDHA6	2.853	1	1	4	1	5	5	9
PCDHA7	2.814	1	1	4	1	5	5	9
PCDHA8	2.853	1	1	4	1	5	5	9
PCDHA9	2.853	1	1	4	1	5	5	9
PCDHAC1	2.892	0	0	0	1	3	3	3
PCDHAC2	3.024	0	0	0	1	2	2	2
PCDHGA11	2.808	1	1	4	0	0	0	4
PDE1C	2.31	1	1	0	0	0	0	0
PDE4B	2.211	1	1	4	0	0	0	4
PDZD4	2.328	1	1	0	0	0	0	0
PECR	0.912	1	1	4	0	0	0	4
PER1	3.873	1	1	1	1	2	2	3
PEX7	0.972	1	1	14	1	2	2	16
PHF2	3.291	2	2	18	0	0	0	18
PHF8	3.183	1	1	5	0	0	0	5
PIK3CG	3.309	0	0	0	1	1	1	1
PIK3R2	2.187	1	1	4	0	0	0	4
PITX1	0.945	0	0	0	1	8	8	8
PLAUR	1.008	0	0	0	1	1	5	5
PLCD1	2.334	2	2	4	0	0	0	4
POGZ	4.233	4	17	64	0	0	0	64
POMGNT1	2.247	1	1	5	0	0	0	5
PON1	1.068	0	0	0	1	2	6	6
PPP1R1B	0.615	0	0	0	1	3	4	4
PPP1R3F	2.4	2	2	2	0	0	0	2
PRICKLE1	2.496	2	3	15	0	0	0	15
PRICKLE2	2.703	2	3	21	0	0	0	21
PRKCB	2.022	0	0	0	1	3	3	3
PRODH	1.803	1	9	18	0	0	0	18
PRSS38	0.981	1	1	3	1	2	6	9
PRUNE2	9.267	2	2	3	0	0	0	3
PSMD10	0.681	1	1	0	0	0	0	0
PTCHD1	2.667	3	22	45	0	0	0	45
PTEN	1.212	9	28	82	0	0	0	82
PTGS2	1.815	0	0	0	1	1	1	1
PTPRC	3.921	1	1	3	0	0	0	3
RAB11FIP5	1.962	2	3	12	0	0	0	12
RAB39B	0.642	1	2	8	0	0	0	8
RAPGEF4	3.036	1	4	8	0	0	0	8
RASSF5	1.257	0	0	0	1	1	3	3
RBFOX1	1.401	1	25	0	0	0	0	0
RBM8A	0.525	1	1	1	0	0	0	1
RBMS3	1.314	1	1	2	0	0	0	2
REEP3	0.768	1	1	2	0	0	0	2
RELN	10.383	9	72	89	6	7	8.5	97.5
RFWD2	2.196	0	0	0	1	1	1	1
RGS7	1.464	1	1	14	0	0	0	14
RHOXF1	0.555	0	0	0	1	2	10.5	10.5
RIMS1	5.079	2	2	22	0	0	0	22
RIMS3	0.927	1	7	0	0	0	0	0
RNPS1	0.918	1	1	1	0	0	0	1
ROBO1	4.956	1	1	4	0	0	0	4
RPL10	0.645	1	2	8	0	0	0	8
RPS6KA3	2.223	1	1	9	0	0	0	9
SAE1	1.041	1	3	7	0	0	0	7
SATB2	2.202	3	3	10	0	0	0	10
SBF1	5.682	2	3	10	0	0	0	10
SCN2A	6.018	7	26	120	0	0	0	120
SCN8A	5.943	1	1	9	0	0	0	9
SDC2	0.606	1	1	2	0	0	0	2
SDK1	6.642	0	0	0	1	2	6	6
SEMA5A	3.225	1	1	0	1	2	12	12
SERPINE1	1.209	0	0	0	1	1	1	1
SETBP1	4.791	2	15	24	0	0	0	24
SETD2	7.695	2	4	18	0	0	0	18
SETD5	4.386	4	32	62	0	0	0	62
SETDB1	3.876	1	10	20	0	0	0	20
SETDB2	2.16	1	9	20	0	0	0	20
SEZ6L2	2.772	2	2	5	1	1	1	6
SGSM3	2.25	2	4	14	0	0	0	14
SH3KBP1	1.998	1	1	0	0	0	0	0
SHANK1	6.51	2	33	94	0	0	0	94
SHANK2	5.55	4	49	101	0	0	0	101
SHANK3	7.145	14	122	346	2	2	4	350
SLC1A1	1.575	0	0	0	1	1	1	1
SLC22A15	1.644	0	0	0	1	1	3	3
SLC25A12	2.037	0	0	0	4	6	8	8
SLC25A27	0.972	0	0	0	1	1	1	1
SLC29A4	1.593	1	3	13	0	0	0	13
SLC30A5	2.298	2	2	6	0	0	0	6
SLC35A3	1.104	1	2	24	0	0	0	24
SLC38A10	3.36	1	1	3	0	0	0	3
SLC39A11	1.029	0	0	0	1	1	3	3
SLC6A3	1.863	2	2	15.5	0	0	0	15.5
SLC6A4	1.893	4	24	7	8	20	67.5	74.5
SLC6A8	1.908	2	3	5	0	0	0	5
SLC9A9	1.938	1	9	38	0	0	0	38
SLIT3	4.593	1	2	6	0	0	0	6
SMG6	4.26	1	2	2	0	0	0	2
SND1	2.733	1	1	4	1	1	1	5
SNRPN	0.735	1	1	3	0	0	0	3
SNTG2	1.62	2	2	8	0	0	0	8
SOD1	0.465	0	0	0	1	2	4	4
SPAST	1.851	1	1	3	0	0	0	3
ST7	1.758	1	3	2	0	0	0	2
ST8SIA2	1.128	0	0	0	1	2	6	6
STK39	1.638	0	0	0	1	3	3	3
STX1A	0.867	0	0	0	3	5	10	10
STXBP1	1.812	1	1	5	0	0	0	5
STXBP5	3.456	2	14	24.5	0	0	0	24.5
SUV420H1	2.658	3	6	47	0	0	0	47
SYN1	2.118	3	6	16	0	0	0	16
SYN2	1.749	1	3	17	0	0	0	17
SYNE1	26.394	4	4	18	0	0	0	18
SYNGAP1	4.032	7	23	133	0	0	0	133
SYT17	1.425	0	0	0	1	2	10.5	10.5
TAF1C	2.61	0	0	0	1	1	3	3
TAF1L	5.481	1	1	1	0	0	0	1
TBL1X	1.734	0	0	0	1	3	3	3
TBL1XR1	1.545	2	2	14	0	0	0	14
TBR1	2.049	4	8	78	0	0	0	78
TBX1	1.488	1	1	5	0	0	0	5
TCF20	5.883	1	6	17.5	0	0	0	17.5
TCF7L2	1.86	1	2	12	0	0	0	12
TDO2	1.221	0	0	0	1	5	0	0
TGM3	2.082	1	1	0	0	0	0	0
THBS1	3.513	1	4	7	1	2	1	8
TLK2	2.319	1	1	2	0	0	0	2
TM4SF20	0.69	1	1	4	0	0	0	4
TMLHE	1.266	2	6	16	1	1	5	21
TNRC6B	5.502	2	2	12	0	0	0	12
TOP1	2.298	1	1	1	0	0	0	1
TOP3B	2.589	1	1	4	0	0	0	4
TPH2	1.473	1	1	0	4	7	9	9
TPO	2.802	0	0	0	1	2	4	4
TRIM33	3.384	0	0	0	1	4	10	10
TRIO	9.294	3	32	48.5	0	0	0	48.5
TRIP12	6.123	3	6	20	0	0	0	20
TRPC6	2.796	1	11	40	0	0	0	40
TSPAN7	0.801	1	1	0	0	0	0	0
TTN	107.976	3	5	17	0	0	0	17
TUBGCP5	3.081	1	1	5	0	0	0	5
UBE2H	0.552	0	0	0	1	1	0.5	0.5
UBE3B	3.207	2	4	13	0	0	0	13
UBE3C	3.252	2	3	12	0	0	0	12
UBR7	1.278	1	1	6	0	0	0	6
UPF2	3.819	1	1	3	0	0	0	3
USP9Y	7.668	0	0	0	1	1	1	1
VASH1	1.098	0	0	0	1	2	10.5	10.5
VIL1	2.484	1	16	23	0	0	0	23
VIP	0.513	1	1	9	0	0	0	9
WAC	1.944	1	2	12	0	0	0	12
WDFY3	10.581	3	20	40	0	0	0	40
WNT1	1.113	1	1	4	1	1	5	9
WNT2	1.083	1	2	0	3	9	5	5
XIRP1	5.532	1	1	2	0	0	0	2
XPO1	3.216	0	0	0	1	2	3	3
YEATS2	4.269	0	0	0	1	1	3	3
YTHDC2	4.293	1	1	5	0	0	0	5
YWHAE	0.768	1	2	4	0	0	0	4
ZBTB16	2.022	0	0	0	1	1	3	3
ZBTB20	2.226	1	4	33	0	0	0	33
ZMYND11	1.809	2	2	14	0	0	0	14
ZNF18	1.65	1	4	7	0	0	0	7
ZNF385B	1.416	0	0	0	2	6	8	8
ZNF713	1.293	1	2	13.5	0	0	0	13.5
ZNF804A	3.63	1	1	2	1	1	1	3
ZNF827	3.246	0	0	0	1	1	3	3
